# Supplementary material for: Scandinavium goeteborgense gen. nov., sp. nov., a New Member of the Family Enterobacteriaceae Isolated From a Wound Infection, Carries a Novel Quinolone Resistance Gene Variant
Source: Front Microbiol. 2019 Nov 5;10:2511. doi: 10.3389/fmicb.2019.02511 (PMC6856666; doi:10.3389/fmicb.2019.02511)
Supplement: TABLE S1 — Phenotypic characteristics of strain CCUG 66741T and type strains of type species of related genera of the family Enterobacteriaceae. [file Table_1.XLSX]

## Sheet: Phenotypic features
Test Panel	Test No.	Phenotypic Test	1	2	3	4	5	6	7
CCUG	1	Pigment production	N	N	0	N	N	N	N
	2	Hemolysis, horse blood	N	N	0	N	P	N	N
	3	Odour	N	N	0	N	N	N	P
	4	Oxidase reaction	N	N	N	N	N	N	N
	5	Blood 4°C (growth)	N	0	0	0	0	0	0
	6	Blood 25°C (growth)	P	0	0	0	0	0	0
	7	Blood 30°C (growth)	P	P	P	P	P	P	P
	8	Blood 37°C (growth)	P	P	P	P	P	P	P
	9	Blood 42°C (growth)	N	0	0	0	0	0	0
	10	Drigalski 37°C (growth)	P	P	P	P	P	P	P
	11	Drigalski 37°C (acidification)	N	P	P	P	N	N	N
	12	DNase activity	N	N	N	N	N	N	N
	13	Motility	P	P	P	P	P	P	P
	14	D-Glucose oxidation/fermentation	P	P	P	P	P	P	P
	15	Glucose - acid production	P	P	P	P	P	P	P
	16	Glucose - gas production	N	P	P	P	P	P	P
	17	Lactose fermentation	N	N	P	P	P	N	N
	18	Triple Sugar Iron (TSI) agar - Butt (acidification)	P	P	P	P	P	P	P
	19	Triple Sugar Iron (TSI) agar - Slope (acidification)	N	P	P	P	N	P	N
	20	Methyl Red test 37°C	P	P	P	P	P	P	P
	21	Citrate utilization (Koser citrate medium)	N	P	P	P	P	P	P
	22	Dulcitol (acidification)	N	N	N	N	N	N	N
	23	Salicine (acidification)	P	P	N	P	P	P	P
	24	Arbutin (acidification)	P	P	N	P	N	0	P
	25	Dextrin (acidification)	N	N	N	P	N	0	P
	26	Esculin (acidification)	P	P	N	P	P	P	P
	27	Fructose (acidification)	P	P	P	P	P	0	P
	28	Galactose (acidification)	P	P	P	P	P	0	P
	29	Glycerol (acidification)	N	N	P	N	N	0	N
	30	Glycogen (acidification)	N	N	N	N	N	0	N
	31	Inulin (acidification)	P	N	N	N	N	0	N
	32	Mannose (acidification)	P	P	P	P	P	0	P
	33	Melezitose (acidification)	N	N	N	N	N	0	N
	34	Raffinose (acidification)	N	P	P	P	N	P	N
	35	Sorbose (acidification)	N	N	P	N	N	N	N
	36	Starch (acidification)	N	N	N	N	N	0	N
	37	Xylose (acidification)	P	P	P	P	P	0	P
	38	Phenylalanine deaminase activity	N	N	N	N	0	N	N
API® 20 E (Ref. 20100)	39	β-galactopyranosidase activity (Ortho NitroPhenyl-ßD-Galactopyranosidase) (ONPG)	P	P	P	P	P	P	P
	40	Arginine dihydrolase activity (ADH)	N	N	P	N	P	N	P
	41	Lysine decarboxylase activity (LDC)	N	N	N	P	N	P	P
	42	Ornithine decarboxylase activity (ODC)	N	P	N	P	P	P	P
	43	Citrate utilization (CIT)	N	N	P	P	N	P	P
	44	H2S production (H2S)	N	N	P	N	N	N	N
	45	Urease activity (URE)	N	N	N	N	N	P	N
	46	Tryptophane deaminase activity (TDA)	N	N	N	N	N	N	N
	47	Indole production (IND)	N	N	N	P	N	N	N
	48	Acetoine production (Voges Proskauer) (VP)	P	N	N	N	P	P	N
	49	Gelatinase activity (GEL)	N	N	N	N	N	N	N
	50	D-glucose fermentation/oxidation (GLU)	P	P	P	P	P	P	P
	51	D-mannitol fermentation/oxidation (MAN)	P	P	P	P	P	P	P
	52	Inositol fermentation/oxidation (INO)	N	N	P	N	N	P	N
	53	D-sorbitol fermentation/oxidation (SOR)	N	N	P	N	P	N	N
	54	L-rhamnose fermentation/oxidation (RHA)	P	P	P	P	P	P	P
	55	D-sucrose fermentation/oxidation (SAC)	N	N	P	P	N	P	N
	56	D-melibiose fermentation/oxidation (MEL)	N	P	P	P	P	P	P
	57	Amygdalin fermentation/oxidation (AMY)	P	P	N	P	P	P	P
	58	L-arabinose fermentation/oxidation (ARA)	P	P	P	P	P	P	P
API® ID 32 E (Ref. 32400)	59	Ornithine decarboxylase activity (ODC)	N	P	N	P	P	P	P
	60	Arginine dihydrolase activity (ADH)	N	N	P	N	P	N	P
	61	Lysine decarboxylase activity (LDC)	N	N	N	P	N	P	P
	62	Urease activity (URE)	N	N	N	N	N	P	N
	63	L-arabitol (acidification) (LARL)	N	N	N	N	N	N	N
	64	Galacturonate (acidification) (GAT)	P	P	P	P	P	P	P
	65	5-ketogluconate (acidification) (5KG)	N	N	P	P	N	P	N
	66	Lipase activity (LIP)	N	N	N	N	N	N	N
	67	Pyruvate (acidification) (RP)	P	N	N	N	P	P	N
	68	β-glucosidase activity (βGLU)	P	P	P	P	P	P	P
	69	D-mannitol (acidification) (MAN)	P	P	P	P	P	P	P
	70	D-maltose (acidification) (MAL)	P	P	P	P	P	P	P
	71	Indole production (IND)	N	N	N	P	N	N	N
	72	N-acetyl-β-glucosaminidase activity (βNAG)	N	N	N	P	N	N	N
	73	β-galactosidase activity (βGAL)	P	P	P	P	P	P	P
	74	D-glucose (acidification) (GLU)	P	P	P	P	P	P	P
	75	D-saccharose (sucrose) (acidification) (SAC)	N	N	P	P	N	P	N
	76	L-arabinose (acidification) (LARA)	P	P	P	P	P	P	P
	77	D-arabitol (acidification) (DARL)	N	N	N	N	N	P	N
	78	α-glucosidase activity (αGLU)	P	N	N	N	N	N	N
	79	α-galactosidase activity (αGAL)	N	P	P	P	P	P	P
	80	D-trehalose (acidification) (TRE)	P	P	P	P	P	P	P
	81	L-rhamnose (acidification) (RHA)	P	P	P	P	P	P	P
	82	Inositol (acidification) (INO)	N	N	P	N	N	N	P
	83	Adonitol (acidification) (ADO)	N	N	N	N	N	N	N
	84	Palatinose (acidification) (PLE)	N	P	P	P	P	N	N
	85	β-glucuronidase activity (βGUR)	N	N	N	N	N	N	N
	86	D-cellobiose (acidification) (CEL)	P	P	P	P	P	N	P
	87	D-sorbitol (acidification) (SOR)	N	N	P	N	P	N	N
	88	α-maltosidase activity (αMAL)	N	N	N	N	N	N	N
	89	Malonate (MNT)	P	P	N	P	P	P	N
	90	L-Aspartic acid Arylamidase activity (AspA)	N	N	P	N	N	N	N
Strains:
1: CCUG 66741T
2: Buttiauxella agrestis CCUG 11756T
3: Citrobacter freundii CCUG 418T
4: Kluyvera ascorbata CCUG 15716T
5: Lelliottia nimipressuralis CCUG 25894T
6: Pluralibacter gergoviae CCUG 14557T
7: Yokenella regensburgei CCUG 18772T
P: Positive
N: Negative
0: Not determined
