# Supplementary material for: Scandinavium goeteborgense gen. nov., sp. nov., a New Member of the Family Enterobacteriaceae Isolated From a Wound Infection, Carries a Novel Quinolone Resistance Gene Variant
Source: Front Microbiol. 2019 Nov 5;10:2511. doi: 10.3389/fmicb.2019.02511 (PMC6856666; doi:10.3389/fmicb.2019.02511)
Supplement: TABLE S5 — Average nucleotide identity (ANIb) and percent identity values for six house-keeping genes (16S rRNA, atpD, dnaJ, infB, gyrB, rpoB) of the strain CCUG 66741T compared to the type strains of the type species of the genera of the family Enterobacteriaceae. Green shadings indicate the three highest values of each column. [file Table_5.XLSX]

## Sheet: ANIb and gene similarity values
Type strains of type species	ANIb values (%)	16S rRNA gene (%)	atpD (%)	dnaJ (%)	gyrB (%)	infB (%)	rpoB (%)
Biostraticola tofi BF36T	71.02	86.61	83.2	77	77.9	76.2	82.5
Buttiauxella agrestis ATCC 33320T	75.24	98.57	90.6	82.7	84	83.8	88.5
Cedecea davisae DSM 4568T	76.01	97.53	90.2	83.7	83.5	84.9	89.6
Citrobacter freundii NBRC 12681T	77.52	98.7	92.9	83.5	85.7	87.7	90.4
Cronobacter sakazakii ATCC 29544T	76.95	96.62	90	83.6	84.4	83.2	88.5
Enterobacillus tribolii DSM 103736T	72.78	95.58	87	79.9	79.5	78.6	86.2
Enterobacter cloacae ATCC 13047T	78.19	97.53	92	85.4	74.8	87.2	90.4
Escherichia coli DSM 30083T	77.28	95.71	91	82.9	84.7	86.3	89.8
Franconibacter helveticus LMG 23732T	76.37	95.37	89.7	82.8	84.8	82.5	87.8
Gibbsiella quercinecans FRB 97T	73.11	96.94	86.4	80.1	80.1	78.8	83.2
Izhakiella capsodis N6PO6T	71.28	91.49	81.1	77.6	78.6	75.1	83.3
Klebsiella pneumoniae ATCC 13883T	78.28	97.4	90.8	84	85.2	87	89.8
Kluyvera ascorbata ATCC 33433T	78.63	98.11	91.8	84.2	86.9	87.4	90.7
Kosakonia cowanii JCM 10956T	77.66	96.75	91.2	85.9	84.9	83.6	89.8
Leclercia adecarboxylata ATCC 23216T	78.31	97.43	92.2	86.2	86.7	87.3	91.1
Lelliottia nimipressuralis CCUG 25894T	78.71	98.31	93.7	86.2	87.2	86.8	90.6
Mangrovibacter plantisponsor DSM 19579T	72.75	95.84	89.1	80.6	81.4	80.9	86.6
Metakosakonia massiliensis JC163T	77.65	96.42	90	84.7	84.1	85.1	90.3
Phytobacter diazotrophicus DSM 17806T	77.01	96.36	91	84.9	86.1	84.1	90.1
Plesiomonas shigelloides NCTC 10360T	70.34	94.47	80.7	74.2	76.1	73.7	83.9
Pluralibacter gergoviae NBRC 105706T	79.24	96.71	89.7	84.8	84.8	87.1	89.5
Pseudescherichia vulneris NBRC 102420T	77.88	97.92	90.6	84.6	84.6	85.9	89.6
Pseudocitrobacter faecalis DSM 27453T	78.43	97.4	91.9	84.9	85.8	87.6	89.9
Raoultella planticola ATCC 33531T	78.25	97.72	91.8	85.6	86.1	86.7	90.1
Rosenbergiella nectarea 8N4T	68.41	95.39	80.9	77.4	74.8	73.3	82.3
Salmonella enterica ATCC 10729T	77.4	96.94	91.1	83	86.9	86.4	89.4
Shigella dysenteriae ATCC 13313T	77.68	95.66	90.9	82.8	84.4	86.4	90.2
Shimwellia pseudoproteus 521T	---	87.72	---	---	---	---	---
Siccibacter turicensis LMG 23730T	76.88	95.24	91.2	85.7	84.9	84	88.7
Trabulsiella guamensis ATCC 49490T	78.79	96.94	91.6	84.2	85.4	86.2	89.3
Yokenella regensburgei ATCC 49455T	79.07	97.85	92.8	85	85.9	87.4	90.4
